# Supplementary material for: The transcriptional program underlying the physiology of clostridial sporulation
Source: Genome Biol. 2008 Jul 16;9(7):R114. doi: 10.1186/gb-2008-9-7-r114 (PMC2530871; doi:10.1186/gb-2008-9-7-r114)
Supplement: Additional data file 2 — COG analysis for each cluster and all the genes placed in each cluster. [file gb-2008-9-7-r114-S2.xls]

## Sheet: COG Analysis
COG Analysis
	C	D	E	F	G	H	I	J	K	L	M	N	O	P	Q	R	S	T	U	V	SUMS
GENOME	124	38	224	72	243	105	69	160	270	139	185	93	86	104	41	357	259	130	16	113	2828
%	0.0438472	0.0134371	0.0792079	0.0254597	0.0859264	0.0371287	0.0243989	0.0565771	0.0954738	0.0491513	0.0654173	0.0328854	0.0304102	0.0367751	0.0144979	0.126238	0.0915842	0.0459689	0.00565771	0.0399576	1
CLUSTER 1	3	2	7	16	15	1	1	6	11	0	6	7	5	2	2	10	4	4	1	1	104
%	0.0288462	0.0192308	0.0673077	0.153846	0.144231	0.00961538	0.00961538	0.0576923	0.105769	0	0.0576923	0.0673077	0.0480769	0.0192308	0.0192308	0.0961538	0.0384615	0.0384615	0.00961538	0.00961538	1
CLUSTER 2	11	0	17	1	6	6	8	6	13	0	4	2	5	8	0	9	11	1	0	3	111
%	0.0990991	0	0.153153	0.00900901	0.0540541	0.0540541	0.0720721	0.0540541	0.117117	0	0.036036	0.018018	0.045045	0.0720721	0	0.0810811	0.0990991	0.00900901	0	0.027027	1
CLUSTER 3	10	0	18	2	11	11	4	2	14	2	13	1	4	2	4	15	10	4	0	5	132
%	0.0757576	0	0.136364	0.0151515	0.0833333	0.0833333	0.030303	0.0151515	0.106061	0.0151515	0.0984848	0.00757576	0.030303	0.0151515	0.030303	0.113636	0.0757576	0.030303	0	0.0378788	1
CLUSTER 4	3	0	20	0	18	2	1	1	6	1	0	1	1	10	0	2	0	2	0	0	68
%	0.0441176	0	0.294118	0	0.264706	0.0294118	0.0147059	0.0147059	0.0882353	0.0147059	0	0.0147059	0.0147059	0.147059	0	0.0294118	0	0.0294118	0	0	1
CLUSTER 5	3	1	24	0	9	0	1	3	1	0	8	0	3	4	1	6	10	3	1	2	80
%	0.0375	0.0125	0.3	0	0.1125	0	0.0125	0.0375	0.0125	0	0.1	0	0.0375	0.05	0.0125	0.075	0.125	0.0375	0.0125	0.025	1
CLUSTER 6	8	2	7	1	6	6	3	6	6	2	5	1	3	1	1	14	9	6	0	15	102
%	0.0784314	0.0196078	0.0686275	0.00980392	0.0588235	0.0588235	0.0294118	0.0588235	0.0588235	0.0196078	0.0490196	0.00980392	0.0294118	0.00980392	0.00980392	0.137255	0.0882353	0.0588235	0	0.147059	1
Genes from functional classes C through V were tabulated for the genome and each of the six time-dependent clusters.
For the genome and each cluster, the percentage of representation was determined by dividing the number of genes in each functional class by the total number of genes with functional annotations.

## Sheet: Cluster1
Genes included in Cluster 1
Gene	Annotation
CAC0028	Hydrogene dehydrogenase
CAC0056	hypothetical protein
CAC0057	hypothetical protein
CAC0116	Carbone-monoxide dehydrogenase, beta chain
CAC0122	Chemotaxis respons regulator (cheY)
CAC0129	BofA B.subtilis ortholog, SigmaK-factor processing regulatory protein
CAC0197	Transcriptional regulator, MarR/EmrR family
CAC0228	hypothetical protein
CAC0264	Predicted membrane protein
CAC0265	Transcriptional regulator, GntR family
CAC0383	PTS cellobiose-specific component IIA
CAC0384	PTS system, cellobiose-specific component BII
CAC0385	Beta-glucosidase
CAC0386	PTS cellobiose-specific component IIC
CAC0387	hypothetical protein
CAC0390	Cystathionine gamma-synthase
CAC0432	Methyl-accepting chemotaxis protein
CAC0443	Methyl-accepting chemotaxis protein
CAC0452	Permease
CAC0464	Protein, related to divalent cations, tolerance CutA family
CAC0528	ABC transporter, ATPase component (two ATPase domains)
CAC0542	Methyl-accepting chemotaxis protein
CAC0570	PTS enzyme II, ABC component
CAC0632	Predicted phosphatase
CAC0680	Predicted membrane protein
CAC0685	Putative Mn transporter, NRAMP family
CAC0751	Permease
CAC0806	hypothetical protein
CAC0807	Cold shock protein
CAC0819	Phosphoribosylpyrophosphate synthetase
CAC0872	Xanthine permease
CAC0873	Xanthine phosphoribosyltransferase
CAC0879	ABC-type polar amino acid transport system, ATPase component
CAC0880	Periplasmic amino acid binding protein
CAC0929	SAM-dependent methyltransferase
CAC0965	1-acyl-sn-glycerol-3-phosphate acyltransferase
CAC0981	Pyruvate-formate-lyase-activating enzyme
CAC0983	hypothetical protein
CAC0991	Putative intracellular protease
CAC0992	hypothetical protein
CAC1038	Predicted metal-binding membrane protein
CAC1041	Arginyl-tRNA synthetase
CAC1107	Hypothetical protein, CF-36 family
CAC1108	Lyc gene autolisin (1,4-bets-N-acetylmuramidase), family 25 of glycosyl hydrolases
CAC1109	Hypothetical protein, CF-8 family
CAC1124	hypothetical protein
CAC1130	hypothetical protein
CAC1136	Phage related protein, YonJ B.subtilis homolog
CAC1173	hypothetical protein
CAC1274	Ribosomal protein S20
CAC1289	Uncharacterized conserved protein, YqeY B.subtilis ortholog
CAC1353	Phosphotransferase system IIC component, possibly N-acetylglucosamine-specific
CAC1390	Phosphoribosylcarboxyaminoimidazole (NCAIR) mutase
CAC1391	Phosphoribosylaminoimidazolesuccinocarboxamide (SAICAR) synthase
CAC1392	Glutamine phosphoribosylpyrophosphate amidotransferase
CAC1393	Phosphoribosylaminoimidazol (AIR) synthetase
CAC1394	Folate-dependent phosphoribosylglycinamide formyltransferase
CAC1412	Methyl methane sulfonate/mytomycin C/UV resistance protein
CAC1570	Glutathione peroxidase
CAC1571	Glutathione peroxidase
CAC1583	Predicted P-loop ATPase
CAC1584	Metal-dependent hydrolase of the beta-lactamase superfamily
CAC1600	Methyl-accepting chemotaxis-like protein (chemotaxis sensory transducer)
CAC1611	Probable cation efflux pump (multidrug resistance protein)
CAC1634	Flagellin
CAC1655	bifunctional enzyme phosphoribosylformylglycinamidine (FGAM) synthase
CAC1759	Ribosomal protein L19
CAC1760	Signal peptidase I
CAC1778	Amidase from nicotinamidase family
CAC1820	Phosphocarrier Protein (Hpr)
CAC1826	hypothetical protein
CAC1885	hypothetical protein
CAC1891	N/A
CAC1893	ClpP family serine protease, possible phage related
CAC1913	Zn-finger containing protein
CAC1946	Phage related transcriptional regulator (Xre family)
CAC2112	Uracil permease UraA/PyrP
CAC2113	Uracil phosphoribosyltransferase
CAC2153	Flagellar protein flbD
CAC2183	Uncharacterized protein, posible homoloh of YJFB B. subtilis
CAC2185	Uncharacterized protein, homolog HI1244 from Haemophilus influenzae
CAC2200	hypothetical protein
CAC2201	hypothetical protein
CAC2242	Predicted transcriptional regulator, arsE family
CAC2325	Possible cell wall hydrolase containing N-acetylglucosaminidase domain and ChW-repeats
CAC2367	Uncharacterized protein containing predicted cell adhesion domain and ChW-repeats
CAC2376	N/A
CAC2377	Oligopeptide ABC-type transporter, periplasmic binding component (Frameshift)
CAC2399	Valyl-tRNA synthetase
CAC2490	Xre family DNA-binding domain and TPR repeats containing protein
CAC2613	Transcriptional regulators of NagC/XylR family
CAC2645	Carbamoylphosphate synthase small subunit
CAC2649	Uncharacterized conserved membrane protein
CAC2650	Dihydroorotate dehydrogenase
CAC2653	Aspartate carbamoyltransferase regulatory subunit
CAC2654	Aspartate carbamoyltransferase catalytic subunit
CAC2658	Glutamine synthetase type III
CAC2772	Permease
CAC2775	Phosphohydrolase from calcineurin family
CAC2892	CTP synthase (UTP-ammonia lyase)
CAC2934	Predicted transcriptional regulator
CAC2937	Ketopantoate reductase PanE/ApbA
CAC3038	Isoleucyl-tRNA synthetase
CAC3041	O-actetyl transferase related protein
CAC3042	O-actetyl transferase related protein
CAC3043	CPSC/CAPB subfamily ATPase
CAC3059	Sugar transferases
CAC3060	CPSC/CAPB subfamily ATPase
CAC3066	Glycosyltransferase
CAC3068	Glycosyltransferase
CAC3092	amidase, germination specific (cwlC/cwlD B.subtilis ortholog)
CAC3093	Phosphate permease
CAC3135	Uncharacterized C4-type Zn-finger containing protein
CAC3263	hypothetical protein
CAC3289	Iron-regulated ABC-type transporter membrane component (SufB)
CAC3338	Predicted transcriptional regulator
CAC3362	Uncharacterized conserved membrane protein, YOAK B.subtilis homolog
CAC3371	2-enoate reductase (Two distinct NAD(FAD)-dependent dehydrogenase domains)
CAC3401	Predicted membrane protein
CAC3410	HD-GYP domain (HD superfamily hydrolase)
CAC3552	Lactate dehydrogenase
CAC3592	Hypothetical protein, CF-27 family
CAC3593	Adenylosuccinate synthase
CAC3600	Dihydrodipicolinate synthase
CAC3647	Transition state regulatory protein AbrB
CAC3649	Possible stage V sporulation protein T, transcriptional regulator AbrB homolog
CAC3650	HD-GYP domain containing protein
CAC3734	Predicted GTPase, ThdF family
CAC3739	L34
CAP0048	Related to methyl-accepting chemotaxis protein
CAP0066	Mannose-specific phosphotransferase system component IIAB
CAP0067	Mannose/fructose-specific phosphotransferase system component IIC
CAP0068	Mannose-specific phosphotransferase system component IID
CAP0131	Permease, MDR related

## Sheet: Cluster2
Genes included in Cluster 2
Gene	Annotation
CAC0017	Seryl-tRNA synthetase
CAC0019	Transcriptional regulator, AcrR family
CAC0162	Transcriptional regulator MarR/EmrR family
CAC0198	Uncharacterized membrane protein, ortholog YYAS B.subtilis
CAC0263	Phosphoserine phosphatase related protein
CAC0267	L-lactate dehydrogenase
CAC0273	2-isopropylmalate synthase
CAC0274	Aspartate ammonia-lyase (aspartase) gene ansB(aspA)
CAC0286	Uncharacterized membrane protein
CAC0288	ABC transporter, ATP-binding protein
CAC0310	Regulators of stationary/sporulation gene expression, abrB B.subtilis ortholog
CAC0389	hypothetical protein
CAC0391	Cystathionine beta-lyase
CAC0418	Predicted phosphatase, HAD family
CAC0447	FeoA protein, involved in Fe2+ transport
CAC0448	Ferrous iron transport protein B (feoB-2)
CAC0548	Predicted metal-dependent hydrolase
CAC0549	Predicted transcriptional regulator
CAC0590	Riboflavin biosynthesis protein RIBD (pirimidine deaminase and pirimidine reductase)
CAC0595	Glutamine amidotranspherase (possibly involved in histidine and purine biosinthesis)
CAC0634	Predicted membrane protein
CAC0646	Leucyl-tRNA synthetase
CAC0669	hypothetical protein
CAC0687	Serine acetyltransferase
CAC0788	Ferrichrome transport permease
CAC0791	Ferrichrome ABC transporter, ATP-binding protein, fhuC
CAC0814	3-oxoacyl-[acyl-carrier-protein] synthase III
CAC0815	Methyl-accepting chemotaxis protein
CAC0836	Putative beta-D-galactosidase
CAC0851	Ortholog ygiD E.coli
CAC0869	Thioredoxine reductase
CAC0871	hypothetical protein
CAC0876	Transcriptional regulator, MarR/EmrR family
CAC0877	Cyclopropane fatty acid synthase
CAC0892	DAHP synthase related protein
CAC0893	Prephenate dehydrogenase
CAC0976	Uncharacterized conserved protein, ortholog yuzA B.subtilis
CAC0982	hypothetical protein
CAC0985	ABC transporter, permease component
CAC0986	Lipoprotein, attached to the cytoplasmic membrane, NLPA family
CAC1037	Predicted xylanase/chitin deacetylase
CAC1039	Membrane protein, TerC homolog
CAC1045	Predicted permease
CAC1078	Predicted phosphohydrolase, Icc family
CAC1103	Possible metal-binding domain, related to a correspondent domain of site-specific recombinase
CAC1169	hypothetical protein
CAC1214	Xre family DNA-binding domain and TPR-repeat containing protein
CAC1316	Predicted membrane protein
CAC1470	2-Hydroxy-6-Oxo-6-Phenylhexa-2,4-Dienoate hydrolase
CAC1471	Ketopantoate reductase
CAC1478	Ribosomal protein S4
CAC1502	hypothetical protein
CAC1549	Glutathione peroxidase
CAC1602	Predicted diverged CheY-domain
CAC1603	Diverged enzyme related to 2'-5' RNA ligase, ortholog YJCG B.subtilis
CAC1607	hypothetical protein
CAC1610	Branched-chain amino acid permease
CAC1619	hypothetical protein
CAC1666	Predicted membrane protein
CAC1667	HD family hydrolase, diverged
CAC1668	Transcriptional regulator, AcrR family
CAC1669	Carbon starvation protein
CAC1755	Ribosomal protein S16
CAC1764	Predicted glutamine amidotransferase
CAC1825	Homoserine trans-succinylase
CAC1853	Predicted membrane protein
CAC1910	Predicted membrane protein
CAC1943	hypothetical protein
CAC1997	Predicted glycosyltransferase
CAC1998	ABC-type transport system, ATPase component
CAC2004	Siderophore/Surfactin synthetase related protein
CAC2007	Predicted glycosyltransferase
CAC2008	3-oxoacyl-(acyl-carrier-protein) synthase
CAC2010	Predicted Fe-S oxidoreductase
CAC2011	Possible 3-oxoacyl-[acyl-carrier-protein] synthase III
CAC2014	Predicted esterase
CAC2016	Enoyl-CoA hydratase
CAC2017	Acyl carrier protein
CAC2018	Aldehyde:ferredoxin oxidoreductase
CAC2019	Malonyl CoA-acyl carrier protein transacylase
CAC2022	Molybdopterin biosynthesis enzyme, moaB
CAC2023	Membrane protein, related to copy number protein COP from Clostridium perfringens plasmid pIP404
CAC2024	Phosphatidylglycerophosphate synthase related protein (fragment)
CAC2025	hypothetical protein
CAC2026	Predicted flavodoxin
CAC2182	hypothetical protein
CAC2235	Cysteine synthase/cystathionine beta-synthase, CysK
CAC2260	Spore coat polysaccharide biosynthesis protein, Pyridoxal-dependent enzyme
CAC2366	Predicted membrane protein
CAC2445	AICAR transformylase domain of PurH-like protein
CAC2446	hypothetical protein
CAC2448	NAD(FAD)-dependent dehydrogenase, NirB-family (N-terminal domain)
CAC2452	Flavodoxin
CAC2552	Predicted transcriptional regulator CRO family
CAC2608	Trancriptional regulator of AraC family
CAC2634	Ferric uptake regulator (FUR family), YGAG B.subtilis ortholog
CAC2659	Putative stress-responsive transcriptional regulator PspC
CAC2681	hypothetical protein
CAC2688	Alpha/beta superfamily hydrolase (possible chloroperoxidase)
CAC2693	Predicted membrane protein
CAC2708	Beta-hydroxybutyryl-CoA dehydrogenase, NAD-dependent
CAC2752	Uncharacterized membrane protein, YPAA B.subtilis ortholog
CAC2778	Rubredoxin
CAC2779	hypothetical protein
CAC2780	Spore coat protein, cotF related
CAC2783	O-acetylhomoserine sulfhydrylase
CAC2784	Signal peptidase type IV
CAC2841	Conserved membrane protein, probable transporter, YPAA B.subtilis ortholog
CAC2927	Dihydroneopterin aldolase fused to 7,8-dihydro-6-hydroxymethylpterin-pyrophosphokinase
CAC2991	Methionyl-tRNA synthetase
CAC3064	UDP-N-acetylglucosamine 2-epimerase
CAC3073	Sugar transferase involved in lipopolysaccharide synthesis
CAC3075	Butyrate kinase, BUK
CAC3076	Phosphate butyryltransferase
CAC3085	TPR-repeat-containing protein; Cell-adhesion domain
CAC3088	NtrC family transcriptional regulator, ATPase domain fused to two PAS domains
CAC3228	Predicted membrane protein
CAC3253	ProB
CAC3279	Possible surface protein, responsible for cell interaction; contains cell adhesion domain and ChW-repeats
CAC3288	Iron-regulated ABC transporter ATPase subunit (SufC), VEG296 B.subtilis ortholog
CAC3290	Iron-regulated ABC-type transporter membrane component (SufB)
CAC3291	Selenocysteine lyase, NifS family
CAC3292	NifU homolog involved in Fe-S cluster formation
CAC3295	Probable cation efflux pump (multidrug resistance protein)
CAC3306	Thiol peroxidase, TPX
CAC3314	Nitroreductase family protein
CAC3325	Periplasmic amino acid binding protein
CAC3326	Amino acid ABC-type transporter, permease component
CAC3327	Amino acid ABC-type transporter, ATPase component
CAC3473	N/A
CAC3502	Transcriptional regulator, fadR family
CAC3556	Probable S-layer protein
CAC3580	Dioxygenase related to 2-nitropropane dioxygenase
CAC3626	GTP cyclohydrolase I
CAP0035	Aldehyde-alcohol dehydrogenase, ADHE1
CAP0077	Uncharacterized Fe-S protein
CAP0079	ThlR, HTH transcriptional regulator TetR/AcrR family
CAP0166	hypothetical protein
CAP0167	Specialized sigma factor (SigF/SigE family)

## Sheet: Cluster3
Genes included in Cluster 3
Gene	Annotation
CAC0015	D-3-phosphoglycerate dehydrogenase
CAC0016	Related to HTH domain of SpoOJ/ParA/ParB/repB family, involved in chromosome partitioning
CAC0022	Aspartate-semialdehyde dehydrogenase
CAC0034	hypothetical protein
CAC0078	Accessory gene regulator protein B
CAC0082	Predicted membrane protein
CAC0091	Ketol-acid reductoisomerase
CAC0191	Transcriptional regulator, RpiR family
CAC0192	Similar to chloromuconate cycloisomerase
CAC0193	Uncharacterized conserved membrane protein, affecting LPS biosynthesis
CAC0194	Glycosyltransferase involved in cell wall biogenesis
CAC0195	Predicted transcriptional regulator
CAC0205	Predicted phosphohydrolases, Icc family
CAC0210	Biotine synthase (gene bioB)
CAC0211	BioY protein precursor
CAC0252	Molybdate-binding protein
CAC0270	hypothetical protein
CAC0353	2,3-cyclic-nucleotide 2'phosphodiesterase (duplication)
CAC0392	Peptodoglycan-binding domain
CAC0488	hypothetical protein
CAC0555	Predicted membrane protein
CAC0567	Putative methyltransferase
CAC0592	Riboflavin biosynthes protein RIBA
CAC0593	Riboflavin synthase beta-chain
CAC0594	Predicted phosphate-utilizing enzyme involved in pyridoxine/purine/histidine biosynthesis
CAC0655	Hypothetical protein, CF-26 family
CAC0658	Fe-S oxidoreductase
CAC0659	Predicted Zn-dependent peptidase
CAC0661	ABC transporter ATP-binding protein (multidrug resistance protein)
CAC0787	Uncharacterized conserved protein, repeats
CAC0792	D-amino acid aminotransferase
CAC0842	Hypothetical protein, CF-28 family
CAC0843	Ribonuclease precursor (barnase), secreted.
CAC0844	Barstar-like protein ribonuclease (barnase) inhibitor
CAC0853	HD superfamily hydrolase (HD-GYP domain)
CAC0882	Predicted membrane protein, hemolysin III homolog
CAC0895	5-enolpyruvylshikimate-3-phosphate synthase
CAC0902	Predicted membrane protein
CAC0920	Protein related to MIFH/DOPD protein family, function in bacteria is unknown
CAC0952	hypothetical protein
CAC0989	General secretion family related protein
CAC0995	Predicted membrane protein
CAC1009	Cell wall biogenesis enzyme
CAC1010	Predicted phosphohydrolase, Icc family
CAC1023	Nicotinate-nucleotide pyrophosphorylase
CAC1024	Aspartate oxidase
CAC1025	Quinolinate synthase
CAC1043	Xre family DNA-binding domain and TPR-repeat containing protein
CAC1047	Ribonucleotide reductase, vitamin B12-dependent
CAC1072	Fe-S oxidoreductase
CAC1073	hypothetical protein
CAC1074	Predicted permease
CAC1229	Hypothetical protein, CF-34 family(identical)
CAC1246	Penicillin-binding protein 2
CAC1263	HD superfamily hydrolase, yqeK B.subtilis ortholog
CAC1264	Membrane bound transcriptional regulator of LytR family
CAC1314	hypothetical protein
CAC1315	Peptodoglycan-binding domain containing protein
CAC1360	Uncharacterized protein of BioY family
CAC1361	Dethiobiotin synthetase
CAC1362	Adenosylmethionine-8-amino-7-oxononanoate aminotranferase
CAC1363	Superoxide dismutase, Cu-Zn family
CAC1389	Protein containing ChW-repeats and cell-adhesion domain
CAC1453	Ribose ABC transporter (ribose-binding periplasmic component)
CAC1467	Transcriptional regulator, Lrp family
CAC1543	Lactate dehydrogenase
CAC1551	Nitroreductase family protein
CAC1609	Zn-finger containing protein
CAC1664	Glycogen phosphorylase
CAC1679	hypothetical protein
CAC1694	Sigma factor E processing enzyme, SpoIIGA
CAC1695	DNA-dependent RNA polymerase sigma subunit
CAC1696	Specialized DNA-dependent RNA polymerase sigma subunit
CAC1750	SpoVS-related protein
CAC1768	Uncharacterized conserved protein, TraB family
CAC1775	Predicted membrane protein
CAC1843	Predicted transcriptional regulator, YDCN B.subtilis ortholog
CAC1856	Ribonuclease HI
CAC1869	Predicted transcriptional regulator
CAC1909	Ribonuclease D
CAC1983	hypothetical protein
CAC2040	ABC transported MDR-type, ATPase component
CAC2042	ABC transported MDR-type, permease component
CAC2237	ADP-glucose pyrophosphorylase
CAC2240	Protein shares with cyclomaltodextrin glucanotransferase C-terminal domain
CAC2289	Biotin carboxyl carrier protein
CAC2293	Hypothetical secreted protein
CAC2306	Sporulation-specific sigma factor F
CAC2307	Sigma factor F inhibitor spoIIAB (anti-sigma factor)
CAC2308	Anti-anti-sigma factor (antagonist of SpoIIAB)
CAC2382	Single-strand DNA-binding protein, ssb
CAC2404	Glycosyltransferase
CAC2405	Predicted glycosyltransferase
CAC2407	CheY-like receiver domain of response regulator
CAC2408	Glycosyltransferase
CAC2449	Predicted flavoprotein
CAC2450	Desulfoferrodoxin
CAC2468	Predicted acetyltransferase
CAC2507	Predicted membrane protein
CAC2514	Beta galactosidase
CAC2517	Extracellular neutral metalloprotease, NPRE
CAC2518	Extracellular neutral metalloprotease, NPRE (fragment or C-term. domain)
CAC2544	Electron-transferring flavoprotein small subunit
CAC2574	Predicted S-adenosylmethionine-dependent methyltransferase
CAC2575	Rubrerythrin
CAC2581	6-pyruvoyl-tetrahydropterin synthase related domain; conserved membrane protein
CAC2597	hypothetical protein
CAC2678	hypothetical protein
CAC2716	Predicted glycosyl transferase from UDP-glucuronosyltransferase family
CAC2808	Beta-lactamase class C domain (PBPX family) containing protein
CAC2844	Galactose-1-phosphate uridylyltransferase
CAC2944	N-terminal domain intergin-like repeats and c-terminal- cell wall-associated hydrolase domain
CAC2975	hypothetical protein
CAC3008	CBS domain containing protein
CAC3023	hypothetical protein
CAC3036	Superfamily I DNA helicase
CAC3169	Acetolactate synthase large subunit
CAC3170	Dihydroxy-acid dehydratase
CAC3171	Isopropylmalate dehydrogenase
CAC3172	3-isopropylmalate dehydratase, small subunit
CAC3173	3-Isopropylmalate dehydratase, large subunit
CAC3174	2-isopropylmalate synthase
CAC3175	hypothetical protein
CAC3189	ATPases with chaperone activity clpC, two ATP-binding domain
CAC3190	Arginine kinase related enzyme, YACI B.subtilis ortholog
CAC3191	Uncharacterized conserved protein, containing ClpE-like Zn-zinger domain; YACH B.subtilis ortholog
CAC3192	Transciptional regulator CTSR
CAC3273	Possible surface protein, responsible for cell interaction; contains cell adhesion domain and ChW-repeats
CAC3298	NADH-dependent butanol dehydrogenase B (BDH II)
CAC3355	Polyketide synthase pksE
CAC3409	Transcriptional regulators, LysR family
CAC3411	Homolog of plant auxin-responsive GH3-like protein
CAC3412	Predicted protein-S-isoprenylcysteine methyltransferase
CAC3422	Sugar:proton symporter (possible xylulose)
CAC3423	Acetyltransferase (ribosomal protein N-acetylase subfamily)
CAC3460	Hypothetical protein, CF-28 family
CAC3557	N/A
CAC3558	Probable S-layer protein
CAC3565	Uncharacterized secreted protein, containing cell adhesion domain
CAC3612	hypothetical protein
CAC3613	hypothetical protein
CAC3617	Uncharacterized membrane protein, YHAG B.subtilis homolog
CAC3634	Oligopeptide ABC transporter, periplasmic substrate-binding component
CAC3636	Oligopeptide ABC transporter, ATPase component
CAC3637	Oligopeptide ABC transporter, permease component
CAC3638	Oligopeptide ABC transporter, permease component
CAC3676	hypothetical protein
CAC3714	Molecular chaperone (small heat shock protein), HSP18
CAP0026	hypothetical protein
CAP0040	Xre family DNA-binding domain and TPR repeats containing protein
CAP0044	hypothetical protein
CAP0053	Xylanase, glycosyl hydrolase family 10
CAP0054	Xylanase/chitin deacetylase family enzyme
CAP0057	Putative glycoportein or S-layer protein
CAP0073	ABC ATPase containing transporter
CAP0074	hypothetical protein
CAP0086	Permease, MDR related, probably tetracycline resistance protein
CAP0102	Membrane protein
CAP0112	hypothetical protein
CAP0129	Glycogen-binding regulatory subunit of S/T protein phosphatase I
CAP0133	Antibiotic-resistance protein, alpha/beta superfamily hydrolase
CAP0134	hypothetical protein
CAP0135	Oxidoreductase
CAP0136	AstB/chuR/nirj-related protein
CAP0137	Similar to C-ter. fragment of UDP-glucuronosyltransferases, YpfP B.subtilis related
CAP0138	Diverged, distantly related to biotin carboxylase N-term. fragment.
CAP0139	Possible D-alanyl carrier protein, acyl carrier protein family
CAP0150	Stage V sporulation protein D, penicillin-binding protein
CAP0162	Aldehyde dehydrogenase (NAD+)
CAP0163	Butyrate-acetoacetate COA-transferase subunit A
CAP0164	Butyrate-acetoacetate COA-transferase subunit B
CAP0165	Acetoacetate decarboxylase
CAP0168	Alpha-amylase
CAP0173	Archaeal-type Fe-S oxidoreductase
CAP0174	Membrane protein

## Sheet: Cluster4
Genes included in Cluster 4
Gene	Annotation
CAC0014	Aminotransferase
CAC0102	O-acetylhomoserine sulfhydrylase
CAC0103	Adenylylsulfate kinase
CAC0104	Adenylylsulfate reductase, subunit A
CAC0106	ABC-type probable sulfate transporter, periplasmic binding protein
CAC0107	ABC-type sulfate transporter, ATPase component
CAC0108	ABC-type probable sulfate transporter, permease protein
CAC0109	Sulfate adenylate transferase, CysD subfamily
CAC0110	GTPase, sulfate adenylate transferase subunit 1
CAC0149	hypothetical protein
CAC0201	Transcriptional regulators, AcrR family
CAC0231	Transcripcional regulator of sugar metabolism
CAC0232	1-phosphofructokinase (fructoso 1-phosphate kinase)
CAC0233	PTS system, IIA component
CAC0234	PTS system, fructoso-specific IIBC component
CAC0312	hypothetical protein
CAC0316	Ornithine carbomoyltransferase
CAC0380	Periplasmic amino acid-binding protein
CAC0434	Putative enzyme of deoxyxylulose pathway (terpenoid biosinthesis), YgbB family, similar to yacN B.subtilis
CAC0435	hypothetical protein
CAC0587	Flavodoxin
CAC0588	hypothetical protein
CAC0626	Tryptophan-tRNA synthetase, trpS
CAC0790	Ferrichrome-binding periplasmic proteinl, fhuD
CAC0804	Pectate lyase related protein, secreted
CAC0903	Sensory transduction histidine kinase
CAC0932	hypothetical protein
CAC0933	Transcriptional regulator of NagC/XylR family (xylose repressor)
CAC0973	Argininosuccinate synthase
CAC0974	Argininosuccinate lyase
CAC0975	Predicted P-loop kinase or ATPase distantly related to phosphoenolpyruvate carboxykinase
CAC1029	FeoA-like protein, involved in iron transport
CAC1030	FeoA-like protein, involved in iron transport
CAC1031	FeoB-like GTPase, responsible for iron uptake
CAC1032	Predicted transcriptional regulator
CAC1075	Beta-glucosidase family protein
CAC1080	Uncharacterized protein, probably surface-located
CAC1081	Uncharacterized protein, probably surface-located
CAC1084	Beta-glucosidase family protein
CAC1086	Transcriptional regulators of NagC/XylR family
CAC1319	Glycerol uptake facilitator protein, GLPF
CAC1339	Possible sugar-proton symporter
CAC1405	Beta-glucosidase
CAC1406	Transcriptional antiterminator (BglG family)
CAC1455	Two-component system regulator (CheY domain and HTH-like DNA-binding domain)
CAC1461	Predicted membrane protein
CAC2013	hypothetical protein
CAC2020	Molybdopterin biosynthesis enzyme, MoeA, fused to molibdopterin-binding domain
CAC2021	Molybdopterin biosynthesis enzyme, MoeA (short form)
CAC2252	Alpha-glucosidase fused to unknown alpha-amylase C-terminal. domain
CAC2258	hypothetical protein
CAC2388	N-acetylornithine aminotransferase
CAC2389	Acetylglutamate kinase
CAC2390	N-acetyl-gamma-glutamyl-phosphate reductase
CAC2391	Ornithine acetyltransferase
CAC2542	FAD/FMN-containing dehydrogenase
CAC2570	Predicted arabinogalactan endo-1,4-beta-galactosidase
CAC2610	L-fucose isomerase related protein
CAC2611	hypothetical protein
CAC2612	Xylulose kinase
CAC2636	Predicted GTPase, YSXC B.subtilis ortholog
CAC2644	Carbamoylphosphate synthase large subunit
CAC2774	Methyl-accepting chemotaxis protein with HAMP domain
CAC2806	Predicted phosphohydrolase, Icc family
CAC2807	Endo-1,3(4)-beta-glucanase family 16
CAC2810	Possible glucoamylase (diverged), 15 family
CAC2828	Nudix (MutT) family hydrolase/pyrophosphatase
CAC2891	Fusion of alpha-glucosidase (family 31 glycosyl hydrolase) and glycosidase (TreA/MalS family)
CAC2959	Galactokinase
CAC3179	Oligopeptide ABC transporter, periplasmic binding component
CAC3180	Oligopeptide ABC transporter, permease component
CAC3182	Oligopeptide ABC transporter, ATPase component
CAC3183	Oligopeptide ABC transporter, ATPase component
CAC3320	Predicted secreted protein homolog of yjcM/yhbB B.subtilis
CAC3618	ABC-type polar amino acid transport system, ATPase component
CAC3619	Amino acid ABC transporter, permease component
CAC3620	Amino acid (probably glutamine) ABC transporter, periplasmic binding protein component
CAC3622	Possible subunit of benzoyl-CoA reductase/2-hydroxyglutaryl-CoA dehydratase
CAC3624	6-pyruvoyl-tetrahydropterin synthase
CAC3625	Fe-S oxidoreductase of MoaA family
CAC3646	Predicted transcriptional regulator, containing DNA-binding domain of xre family
CAP0098	Alpha-amylase, AmyA
CAP0152	Hypothetical protein, CF-6 family
CAP0160	Secreted protein containing cell-adhesion domains

## Sheet: Cluster5
Genes included in Cluster 5
Gene	Annotation
CAC0070	hypothetical protein
CAC0139	Predicted permease
CAC0140	Predicted permease
CAC0176	Oligopeptide-binding protein, periplasmic component
CAC0276	Uncharacterized possible metal-binding protein
CAC0467	Uncharacterized membrane protein, homolog of YDAH B.subtilis
CAC0470	Spore maturation protein B (gene spmB)
CAC0492	Alanine racemase
CAC0546	Uncharacterized membrane protein, homolog of Methanobacterium (2621593)
CAC0562	Predicted membrane protein
CAC0563	Predicted membrane protein
CAC0579	Serine protein kinase (prkA protein), P-loop containing
CAC0580	Similar to yhbH B.subtilis
CAC0581	Stage V sporulation protein R
CAC0614	Spore coat protein F
CAC0623	hypothetical protein
CAC0662	Sugar ABC transporter, periplasmic sugar-bindind protein
CAC0663	hypothetical protein
CAC0664	Sugar-binding periplasmic protein
CAC0665	ABC-type sugar transport system, permease component
CAC0666	Sugar permease
CAC0667	Sugar-binding periplasmic protein
CAC0668	Predicted membrane protein
CAC0686	Spore cortex-lytic enzyme prepeptide; peptodoglycan-binding domain
CAC0742	Uncharacterized protein, containing predicted phosphatase domain
CAC0846	Hypothetical protein, CF-29 family
CAC0863	Sensory transduction histidine kinase
CAC0935	Histidyl-tRNA synthetase
CAC0936	ATP phosphoribosyltransferase
CAC0937	Histidinol dehydrogenase
CAC0938	Imidazoleglycerol-phosphate dehydratase
CAC0939	Glutamine amidotransferase
CAC0940	Phosphoribosylformimino-5-aminoimidazole carboxamide ribonucleotide (ProFAR) isomerase
CAC0941	Imidazoleglycerol-phosphate synthase
CAC0942	Phosphoribosyl-AMP cyclohydrolase
CAC0943	Phosphoribosyl-ATP pyrophosphohydrolase
CAC0970	Isopropylmalate synthase
CAC0972	Isocitrate dehydrogenase
CAC1236	hypothetical protein
CAC1270	hypothetical protein
CAC1324	Uncharacterized predected metal-binding protein
CAC1336	hypothetical protein
CAC1337	Spore coat protein COTJB
CAC1347	Transaldolase, TAL
CAC1348	Transketolase, TKT
CAC1364	Enzyme from phospholipase D family, possible endonuclease nuc
CAC1486	Uncharacterized protein, ortholog of YKUS B.subtilis
CAC1575	hypothetical protein
CAC1663	hypothetical protein
CAC1673	Large subunit of NADH-dependent glutamate synthase
CAC1674	Small subunit of NADPH-dependent glutamate synthase
CAC1713	Coat morphogenesis sporulation protein spoIVA
CAC1985	hypothetical protein
CAC2043	hypothetical protein
CAC2059	Uncharacterized protein, YTFJ Bacillus subtilis ortholog
CAC2086	Stage III sporulation protein AH, SpoIIIAH
CAC2087	Stage III sporulation protein AG, SpoIIIAG
CAC2092	Stage III sporulation protein AB, SpoIIIAB
CAC2136	hypothetical protein
CAC2137	Cation transport P-type ATPase
CAC2239	Glycogen synthase, glgA
CAC2311	Nitroreductase family protein
CAC2342	Predicted membrane protein
CAC2365	Small acid-soluble spore protein
CAC2383	Predicted xylanase/chitin deacetylase
CAC2416	Uncharacterized protein, ErfK family; contains peptidoglycan-binding domain
CAC2433	HtrA-like serine protease (with PDZ domain)
CAC2460	hypothetical protein
CAC2535	Predicted protein of beta-propeller fold
CAC2536	Glycosyltransferase
CAC2615	Uncharacterized conserved protein, CotF B.subtilis family
CAC2682	hypothetical protein
CAC2683	Related to spore coat protein F
CAC2703	Chaperonin GroEL, HSP60 family
CAC2728	Hypothetical protein, CF-30 family
CAC2791	MoaA/NirJ family Fe-S oxidoreductase
CAC2801	TPR-repeat-containing protein, secreted
CAC2903	LysM domain containing membrane protein
CAC2905	Uncharacterized protein, YABG B.subtilis ortholog
CAC2906	Spore coat protein cotS related
CAC2985	hypothetical protein
CAC3002	Uncharacterized consrved protein, YHJR B.subtilis family
CAC3015	Glycosyltransferase
CAC3031	Histidinol-phosphate aminotransferase
CAC3040	CPSC/CAPB subfamily ATPase
CAC3113	Preprotein translocase subunit SecY
CAC3117	Ribosomal protein L18
CAC3122	Ribosomal protein L24
CAC3138	Translation elongation factor EF-G
CAC3157	Tryptophan synthase alpha chain
CAC3158	Tryptophan synthase beta chain
CAC3159	Phosphoribosylanthranilate isomerase
CAC3160	Indole-3-glycerol phosphate synthase
CAC3161	Anthranilate phosphoribosyltransferase
CAC3162	Para-aminobenzoate synthase component II
CAC3163	Para-aminobenzoate synthase component I
CAC3164	Lysine-specific permease
CAC3186	hypothetical protein
CAC3205	Stage II sporulation protein E, serine phosphatase family
CAC3214	Stage V sporulation protein T, AbrB family transcriptional regulator
CAC3244	Spore cortex-lytic enzyme, pre-pro-form (diverged form of N-acetylmuramyl-L-alanine amidase)
CAC3264	Uncharacterized conserved protein, YTFJ B.subtilis ortholog
CAC3317	Spore coat protein F (CotF) family protein
CAC3318	hypothetical protein
CAC3455	Uncharacterized conserved predicted metal-binding protein
CAC3456	Uncharacterized conserved protein, bioY family
CAC3540	hypothetical protein
CAC3550	Na+ ABC transporter, NATB
CAC3559	Uncharacterized conserved membrane protein, YHBJ B.subtilis (possible permease)ortholog
CAC3561	ABC-type transporter, permease component
CAC3635	Oligopeptide ABC transporter, ATPase component
CAC3674	Two CBS domain containing protein
CAC3680	K+-transporting ATPase, c chain
CAC3681	K+-transporting ATPase, b chain
CAC3682	K+-transporting ATPase, a chain
CAP0013	FAD dependent dehydrogenase
CAP0014	Protein tyrosine phosphatase II superfamily protein
CAP0039	hypothetical protein
CAP0064	Fructose-bisphosphate aldolase class I
CAP0083	SAM-dependent methyltransferase

## Sheet: Cluster6
Genes included in Cluster 6
Gene	Annotation
CAC0018	Putative NADPH-quinone reductase, YabF family
CAC0042	Hypothetical protein, CF-1 family
CAC0047	Uncharacterized small conserved protein, homolog of yfjA/yukE B.subtilis
CAC0143	hypothetical protein
CAC0163	N/A
CAC0216	Endoglucanase, aminopeptidase M42 family
CAC0241	ABC-type multidrug transport system, ATP-ase compoment
CAC0242	Predicted permease
CAC0243	Predicted permease
CAC0245	ABC transporter ATP-binding protein
CAC0254	Nitrogen regulatory protein PII (nitrogen fixation nifHD)
CAC0259	Fusion nifN/K+nifB
CAC0261	Homocitrate synthase,alpha subunit nifV(nioA)
CAC0338	Mono-ADP-ribosyltransferase C3 precursor; CF-7 family
CAC0346	hypothetical protein
CAC0362	hypothetical protein
CAC0369	Predicted acetyltransferase
CAC0370	Cation efflux system protein, AcrB/AcrF/AcrD family
CAC0378	Glutamine ABC transporter, ATP-binding protein (gene glnQ)
CAC0397	Predicted sugar phosphate aminotransferase involved in capsule formation
CAC0401	Hypothetical protein, CF-24 family
CAC0407	PP2C phosphatase family
CAC0408	DNA segregation ATP-ase FtsK/SpoIIIE (three ATPases), contains FHA domain
CAC0409	hypothetical protein
CAC0445	Protein, containing LuxR family transcriptional regulator HTH domain
CAC0474	ACT domain containing transcriptional regulators, related to gcvR of E.coli
CAC0480	Oxygen-sensitive ribonucleoside-triphosphate reductase nrdD
CAC0521	hypothetical protein
CAC0535	Metal-dependent hydrolase of the beta-lactamase superfamily II
CAC0545	Uncharacterized small protein, homolog of Treponema (6136517)
CAC0564	Response regulator (REC, HTH domains)
CAC0758	Hypothetical protein, CF-27 family
CAC0760	Uncharacterized conserved protein, YTFE family, possibly metal-binding
CAC0781	hypothetical protein
CAC0785	hypothetical protein
CAC0798	Phosphatidylserine synthase
CAC0822	ABC transporter, ATP-binding protein
CAC0865	Two-component response regulator
CAC0874	Hypothetical protein, CF-36 family
CAC0947	Predicted membrane protein, hemolysin III homolog
CAC0956	hypothetical protein
CAC0964	hypothetical protein
CAC1008	Hypothetical protein, CF-30 family
CAC1052	Membrane protease subunit, stomatin/prohibitin homolog
CAC1062	hypothetical protein
CAC1112	Hypothetical protein, CF-11 family
CAC1120	Phage-related protein, YqbO B.subtilis homolog
CAC1125	hypothetical protein
CAC1138	hypothetical protein
CAC1175	Hypothetical protein, CF-35 family
CAC1183	hypothetical protein
CAC1189	hypothetical protein
CAC1191	hypothetical protein
CAC1219	hypothetical protein
CAC1227	hypothetical protein
CAC1230	hypothetical protein
CAC1275	Spore protease
CAC1311	N/A
CAC1323	NAD(FAD)-dependent dehydrogenase
CAC1344	Sugar kinase, possible xylulose kinase
CAC1374	Cobyric acid synthase CbiP
CAC1375	Cobyrinic acid a,c-diamide synthase CobB
CAC1380	precorrin-4 methylase cbiF
CAC1414	TerE family protein, ortholog of stress responce protein SCP2 (YCEC) B.subtilis
CAC1417	hypothetical protein
CAC1435	S-adenosylmethionine-dependent methyltransferases
CAC1445	hypothetical protein
CAC1469	Iron-dependent transcription repressor
CAC1505	hypothetical protein
CAC1514	Anaerobic sulfite reductase, B subunit
CAC1519	Predicted permease
CAC1522	Small acid-soluble spore protein
CAC1524	Methyl-accepting chemotaxis-like domain (chemotaxis sensory transducer)
CAC1537	hypothetical protein
CAC1547	Thioredoxin, trx
CAC1617	hypothetical protein
CAC1649	Hypothetical protein, CF-7 family. Related to CAC1969
CAC1705	Periplasmic phosphate-binding protein
CAC1855	hypothetical protein
CAC1862	hypothetical protein
CAC1900	Phage regulatory Com-like protein, containing Zn-finger
CAC1919	Phage related SSB-like protein
CAC1926	hypothetical protein
CAC1940	hypothetical protein
CAC1941	Transcription regulator AbrB
CAC1945	Phage related anti-repressor protein
CAC1953	Predicted membrane protein
CAC1961	Predicted phosphohydrolases, Icc family
CAC1971	hypothetical protein
CAC1975	Hypothetical secreted protein
CAC2031	hypothetical protein
CAC2135	ATP-dependent serine protease LA/LON family
CAC2172	Predicted glycosyltransferase
CAC2180	GDP-D-mannose dehydratase
CAC2190	Spore coat polysaccharide biosynthesis protein F
CAC2218	Chemotaxis signal receiving protein CheY
CAC2248	hypothetical protein
CAC2250	UDP-glucose pyrophosphorylase
CAC2256	ABC transporter, ATPase component
CAC2372	Small acid-soluble spore protein
CAC2423	HAD superfamily hydrolase
CAC2447	hypothetical protein
CAC2463	Hypothetical protein, CF-13 family
CAC2464	Hypothetical protein, CF-40 family
CAC2471	Transcriptional regulator, TetR/AcrR family
CAC2498	Carbon monoxide dehydrogenase, catalytic subunit (cooS)
CAC2538	N/A
CAC2557	hypothetical protein
CAC2598	Uncharacterized protein, homolog of ywsA B.subtilis
CAC2618	Hypothetical protein, CF-17 family
CAC2651	Dihydroorotate dehydrogenase electron transfer subunit
CAC2667	Possible peptide ABC-type transporter, periplasmic binding component
CAC2709	Electron transfer flavoprotein alpha-subunit
CAC2717	Ethanolamine ammonia lyase small subunit
CAC2747	Protein containing LysM repeats (N-terminal domain) and domain related to chitinase
CAC2767	hypothetical protein
CAC2798	NADH:flavin oxidoreductase
CAC2799	Uncharacterized conserved protein, similar to lppY/lpqO of M.tuberculosis
CAC2833	Uncharacterized conserved protein, YAEG family
CAC2834	Uncharacterized conserved protein, YHAD family
CAC2866	FoF1-type ATP synthase gamma subunit
CAC2867	FoF1-type ATP synthase alpha subunit
CAC2954	Galactose-6-phosphate isomerase
CAC2958	PTS system enzyme IIBC component (galactitol/fructose specific)
CAC2965	PTS system lactose-specific enzyme IIA
CAC3026	Protein from GDSL (phospholipase B) family of lipolitic enzymes
CAC3049	Glycosyltransferase
CAC3053	Histidinol phosphatase related enzyme
CAC3114	Ribosomal protein L15
CAC3121	Ribosomal protein L5
CAC3196	N/A
CAC3199	NifR3 family enzyme
CAC3227	N/A
CAC3281	ABC-type multidrug/protein/lipid transport system, ATPase component
CAC3294	hypothetical protein
CAC3302	Spore germination protein GerKC, membrane protein
CAC3309	Predicted membrane protein
CAC3339	ATPase component of ABC transporter (two ATPase domains)
CAC3340	Uncharacterized conserved domain seen in the bacterial SpoT
CAC3405	ABC-type MDR transporter, ATPase component
CAC3421	Acyl carrier protein phosphodiesterase
CAC3462	3-oxoacyl-acyl carrier protein reductase
CAC3486	Multimeric flavodoxin WrbA family protein
CAC3513	hypothetical protein
CAC3551	Na+ ABC transporter (ATP-binding protein), NATA
CAC3560	ABC-type transporter, ATPase component
CAC3564	Aspartyl/asparaginyl-tRNA synthetase
CAC3582	hypothetical protein
CAC3583	Predicted permease
CAC3584	Predicted permease
CAC3585	ABC-type transporter, ATPase component
CAC3598	Rubrerythrin
CAC3623	Activator of 2-hydroxyglutaryl-CoA dehydratase (HSP70-class ATPase domain)
CAC3627	PP-loop superfamily ATPase, confers aluminum resistance
CAC3641	Oligopeptide ABC transporter, ATPase component
CAC3662	Membrane associated sensory histidine kinase
CAC3725	Uncharacterized protein, homolog of Streptococcus pneumoniae (gi:2109447)
CAC3733	Glucose-inhibited division protein, GIDA (NAD/FAD-utilizing enzyme)
CAP0052	MarR family HTH transcriptional regulator
CAP0081	TnpR resolvase C-terminal fragment
CAP0106	1-deoxyxylulose-5-phosphate synthase, dehydrogenase
CAP0120	Possible xylan degradation enzyme
