# Supplementary material for: The transcriptional program underlying the physiology of clostridial sporulation
Source: Genome Biol. 2008 Jul 16;9(7):R114. doi: 10.1186/gb-2008-9-7-r114 (PMC2530871; doi:10.1186/gb-2008-9-7-r114)
Supplement: Additional data file 7 — Sequences for each asRNA construct. [file gb-2008-9-7-r114-S7.xls]

## Sheet: Sheet1
Sequences used as antisense to knock-down sigma factors of unknown function
Gene target for antisense	Antisense sequence
CAC1766	5'	GATCCATCACGCTTCAATATGCCTTCTACTATTTCTTCATCAACTTTATTCACTTTAATCCCCCCTTCACTATTAAAAGTAATTACATTAG	3'
	3'	GTAGTGCGAAGTTATACGGAAGATGATAAAGAAGTAGTTGAAATAAGTGAAATTAGGGGGGAAGTGATAATTTTCATTAATGTAATCCGCG	5'
CAC2052	5'	GATCCTAAATCTTTTACTTCCTTATCTTCCATGTAAATTTATTTTTGTTGGAAGATCATAAAAGTAATTACATTAG	3'
	3'	GATTTAGAAAATGAAGGAATAGAAGGTACATTTAAATAAAAACAACCTTCTAGTATTTTCATTAATGTAATCCGCG	5'
CAC2053	5'	GATCCATTAAAGTACATAAAAAGCACTTCATTCTTCATTCTTTATTCACCTCCTAAGCTAAAAGTAATTACATTAG	3'
	3'	GTAATTTCATGTATTTTTCGTGAAGTAAGAAGTAAGAAATAAGTGGAGGATTCGATTTTCATTAATGTAATCCGCG	5'
CAP0157	5'	GATCCAACGTAATTGTATATTCTTTTGTAATCTTCAAGTTTGCATTCTGGCATTTTAATTCCTCCTGCTTATATAAAAGTAATTACATTAG	3'
	3'	GTTGCATTAACATATAAGAAAACATTAGAAGTTCAAACGTAAGACCGTAAAATTAAGGAGGACGAATATATTTTCATTAATGTAATCCGCG	5'
CAP0166	5'	GATCCGCCTATAAGAGACACTATATCGCCTGAATTCATAAAAACACCTCCACATAAGTTAAAAGTAATTACATTAG	3'
	3'	GCGGATATTCTCTGTGATATAGCGGACTTAAGTATTTTTGTGGAGGTGTATTCAATTTTCATTAATGTAATCCGCG	5'
CAP0167	5'	GATCCAATATTTAGGTTTTCGTTAGATAAAGGCTTCATTAAAAAACCTCCAATTTATTTAAAAGTAATTACATTAG	3'
	3'	GTTATAAATCCAAAAGCAATCTATTTCCGAAGTAATTTTTTGGAGGTTAAATAAATTTTCATTAATGTAATCCGCG	5'
		Bold = Complementary asRNA (~30-40bp)
		Italics = Putative Ribosomal Binding Site (20bp upstream)
		Underlined = 17bp glnA terminator
