# Supplementary material for: The transcriptional program underlying the physiology of clostridial sporulation
Source: Genome Biol. 2008 Jul 16;9(7):R114. doi: 10.1186/gb-2008-9-7-r114 (PMC2530871; doi:10.1186/gb-2008-9-7-r114)
Supplement: Additional data file 9 — Primer sequences used in the Q-RT-PCR experiments. [file gb-2008-9-7-r114-S9.xls]

## Sheet: Sheet1
Primers used for the Q-RT-PCR validation
Gene	Forward Primer	Reverse Primer
abrB (CAC0310)	CGCTTTAGAAATTTATGTAGATGGTGAGC	TGATAACATCGCTTGCATCTCCGC
sigE (CAC1695)	TAGACTGGGATGGAAACAAGCTGC	AGCTGTTTATCAACCTCTCCTTCT
sigF (CAC2306)	AGGTTGTATGGGACTCGTAAAGGC	CCCATAATCATAGGAACAGCATAGGT
sigG (CAC1696)	GGAATGGAAACACAACTGCCAGAG	AGCCCTATACACCCAACCTGAA
sigK (CAC1689)	CCATAGGCACCATAGGGCTTATAAAGG	GCAGCATAGGTTGCAAGTCTAGTACC
sinR (CAC0549)	AGGTCAGTCGACGTTATCTGAAA	TTCATTAGAAGTTAGTGATCCAGAGGT
spo0A (CAC2071)	GAGAAAGAGGCAAGCTTTGCAGGT	TGTGCTGGAACACCTATTTGATG
spoIIE (CAC3205)	TGGCCGATAGAGTATGCGGAAAGT	GCTCTTCGAAGGCTGCATAAGT
spoIIR (CAC2898)	GCTAGCAAAGGTTGATTTCCCGGT	AACACAGCGGCGGAAACATAACAC
spoIIIAA (CAC2093)	GAGAGAAGTGAGATAGGTGCATGTC	CTGGAGCCATACTCCTTATTGCCA
spoIIID (CAC2859)	ATAAATCCTCAAATTGCTGAGCTTGC	TCCTCCTCTTATATGCCTTTCCGC
CAC0004	CTGTTGGTCCACATAGGGATGACT	CAGGCGTCTCACTCGAAATCTCTT
CAC3571	CCCAGGTAAACCAATAATGCCAGG	GCTCCAAGTATAGGCTTCTTTCCC
CAC2723	TGGTCACCTTGATGTAGTGCCAGA	GGTCCCTTGTCATCCATTGATCCT
